# Supplementary material for: Utilization of Traditional Korean Medicine Services by the Older Population: A Cross-Sectional Study
Source: Healthcare (Basel). 2022 Aug 1;10(8):1444. doi: 10.3390/healthcare10081444 (PMC9408479; doi:10.3390/healthcare10081444)
Supplement: Supplementary file 1 [file healthcare-10-01444-s001.zip]

Archive with 1 entries (1 files):
- healthcare-1809588-supplementary.pdf
